# Supplementary material for: Being a Parent of Children with Disabilities during the COVID-19 Pandemic: Multi-Method Study of Health, Social Life, and Occupational Situation
Source: Int J Environ Res Public Health. 2023 Feb 10;20(4):3110. doi: 10.3390/ijerph20043110 (PMC9961490; doi:10.3390/ijerph20043110)
Supplement: Supplementary file 1 [file ijerph-20-03110-s001.zip]

Archive with 1 entries (1 files):
- ijerph-2040800-supplementary.pdf
